# Supplementary material for: Analysis of Halophilic Phenotypic Variation and Cytotoxicity of Vibrio parahaemolyticus from Different Sources
Source: Pathogens. 2025 Feb 12;14(2):182. doi: 10.3390/pathogens14020182 (PMC11857879; doi:10.3390/pathogens14020182)
Supplement: Supplementary file 1 [file pathogens-14-00182-s001.zip]

Archive with 1 entries (1 files):
- pathogens-3434841-supplementary.xls
