# Supplementary material for: Analysis of Halophilic Phenotypic Variation and Cytotoxicity of Vibrio parahaemolyticus from Different Sources
Source: Pathogens. 2025 Feb 12;14(2):182. doi: 10.3390/pathogens14020182 (PMC11857879; doi:10.3390/pathogens14020182)
Supplement: Supplementary file 1 [file pathogens-14-00182-s001.zip › pathogens-3434841-supplementary.xls]

## Sheet: Freshwater group cytotoxicity
Freshwater group strains cytotoxicity two-way analysis of variance (ANOVA)
Serials	2
Number of comparisons in each series	3
α	0.05
Caco-2
multiple comparison test	Mean Diff.	SE of diff.		Summary	P-value
0.5% vs 1%	6.508	3.640 - 9.375		***	0.0002
0.5% vs 3%	14.81	11.95 - 17.68		****	<0.0001
1% vs 3%	8.305	5.438- 11.17		****	<0.0001
Hela
multiple comparison test	Mean Diff.	SE of diff.		Summary	P-value
0.5% vs 1%	4.896	2.028 - 7.763		**	0.0018
0.5% vs 3%	11.43	8.562 - 14.30		****	<0.0001
1% vs 3%	6.534	3.666 - 9.401		***	0.0002
Caco-2	mean 1	mean 2	Mean Diff.	SE of diff.	N1	N2	q	v
0.5% vs 1%	45.09	38.58	6.508	1.075	3	3	8.563	12
0.5% vs 3%	45.09	30.28	14.81	1.075	3	3	19.49	12
1% vs 3%	38.58	30.28	8.305	1.075	3	3	10.93	12
Hela	mean 1	mean 2	Mean Diff.	SE of diff.	N1	N2	q	v
0.5% vs 1%	39.6	34.7	4.896	1.075	3	3	6.442	12
0.5% vs 3%	39.6	28.17	11.43	1.075	3	3	15.04	12
1% vs 3%	34.7	28.17	6.534	1.075	3	3	8.597	12

## Sheet: Seahwater group cytotoxicity
Seawater group strains cytotoxicity two-way analysis of variance (ANOVA)
Serials	2
Number of comparisons in each series	3
α	0.05
Caco-2
multiple comparison test	Mean Diff.	SE of diff.		Summary	P-value
0.5% vs 1%	5.508	2.582 - 8.433		***	0.0008
0.5% vs 3%	10.48	7.554 - 13.41		****	<0.0001
1% vs 3%	4.972	2.046 - 7.898		**	0.0018
Hela
multiple comparison test	Mean Diff.	SE of diff.		Summary	P-value
0.5% vs 1%	4.562	1.637 - 7.488		**	0.0035
0.5% vs 3%	11.1	8.170 - 14.02		****	<0.0001
1% vs 3%	6.534	3.608 - 9.459		***	0.0002
Caco-2	mean 1	mean 2	Mean Diff.	SE of diff.	N1	N2	q	v
0.5% vs 1%	35.76	30.25	5.508	1.097	3	3	7.103	12
0.5% vs 3%	35.76	25.28	10.48	1.097	3	3	13.51	12
1% vs 3%	30.25	25.28	4.972	1.097	3	3	6.412	12
Hela	mean 1	mean 2	Mean Diff.	SE of diff.	N1	N2	q	v
0.5% vs 1%	32.6	28.04	4.562	1.097	3	3	5.883	12
0.5% vs 3%	32.6	21.5	11.1	1.097	3	3	14.31	12
1% vs 3%	28.04	21.5	6.534	1.097	3	3	8.426	12

## Sheet: Cell viability
Serials	1
Number of comparisons in each series	15
α	0.05
multiple comparison	Mean Diff.	SE of diff.	n1	n2	q	DF	Summary	Adjusted P Value
A vs B	-9.178	0.7936	12	12	16.35	66	****	<0.0001
A vs C	-12.12	0.7936	12	12	21.61	66	****	<0.0001
A vs D	-6.594	0.7936	12	12	11.75	66	****	<0.0001
A vs E	-14.7	0.7936	12	12	26.19	66	****	<0.0001
A vs F	-20.99	0.7936	12	12	37.41	66	****	<0.0001
B vs C	-2.947	0.7936	12	12	5.252	66	**	0.0054
B vs D	2.583	0.7936	12	12	4.604	66	*	0.0212
B vs E	-5.518	0.7936	12	12	9.834	66	****	<0.0001
B vs F	-11.81	0.7936	12	12	21.05	66	****	<0.0001
C vs D	5.53	0.7936	12	12	9.855	66	****	<0.0001
C vs E	-2.571	0.7936	12	12	4.582	66	*	0.0221
C vs F	-8.868	0.7936	12	12	15.8	66	****	<0.0001
D vs E	-8.102	0.7936	12	12	14.44	66	****	<0.0001
D vs F	-14.4	0.7936	12	12	25.66	66	****	<0.0001
E vs F	-6.297	0.7936	12	12	11.22	66	****	<0.0001

## Sheet: Growth experiment t-test
0% sodium chloride LB liquid medium							0.5% sodium chloride LB liquid medium
freshwater vs seawater group strains							freshwater vs seawater group strains
Unpaired t-test							Unpaired t-test
mean A	mean B	SE of diff.	t, df	Summary	P-value		mean A	mean B	SE of diff.	t, df	Summary	P-value
0.3731	0.2721	-0.1010 ± 0.03623	t=2.787, df=24	*	0.0102		0.5674	0.3984	-0.1690 ± 0.05809	t=2.909, df=24	**	0.0077
					P < 0.05							P < 0.05
1% sodium chloride LB liquid medium							2% sodium chloride LB liquid medium
freshwater vs seawater group strains							freshwater vs seawater group strains
Unpaired t-test							Unpaired t-test
mean A	mean B	SE of diff.	t, df	Summary	P-value		mean A	mean B	SE of diff.	t, df	Summary	P-value
0.6513	0.5247	-0.1265 ± 0.06101	t=2.074, df=24	*	0.049		0.9476	1.25	-0.1010 ± 0.03623	t=2.281, df=24	*	0.0317
					P < 0.05							P < 0.05
3% sodium chloride LB liquid medium							5% sodium chloride LB liquid medium
freshwater vs seawater group strains							freshwater vs seawater group strains
Unpaired t-test							Unpaired t-test
mean A	mean B	SE of diff.	t, df	Summary	P-value		mean A	mean B	SE of diff.	t, df	Summary	P-value
1.07	1.47	0.4002 ± 0.1888	t=2.119, df=24	*	0.0446		1.265	1.231	-0.03415 ± 0.2069	t=0.1651, df=24	ns	0.8703
					P < 0.05							P＞ 0.05

## Sheet: Sheet1
Years	Detection rate(%)
2015	0.025
2016	0.065
2017	0.145
2018	0.15
2019	0.205
2020	0.23
2021	0.295
2022	0.43
